# Supplementary material for: Resource Allocation for Maximizing Prediction Accuracy and Genetic Gain of Genomic Selection in Plant Breeding: A Simulation Experiment
Source: G3 (Bethesda). 2013 Mar 1;3(3):481–91. doi: 10.1534/g3.112.004911 (PMC3583455; doi:10.1534/g3.112.004911)
Supplement: Supporting Information [file supp_3.3.481_FileS1.R]

#Import packages
setwd('/media/OS/Users/alorenz2/Documents/')

library(hypred); library(rrBLUP); library(lme4)

##Start of functions
#Assume Maize (10 chr, chr genetic map lengths are set according to the Genetic 2008 consensus map on MaizeGDB. qtlNum is the actual number of QTL affecting the trait. loc.chr is the number of polymorphic loci per chromosome to be potentially used as either a marker or QTL. Some loci will not be used.

traitGenArc <- function(loc.chr, qtlNum, qtlDist){
	genome <- hypredGenome(num.chr=10, len.chr=c(2.86, 1.83, 2.09, 1.89, 1.73, 1.38, 1.58, 1.60, 1.64, 1.36), num.snp.chr=loc.chr)
	loc <- seq(1:loc.chr) 
	loc <- sample(loc, qtlNum/10)
	loc.all <- vector("numeric", length=qtlNum)
	for (i in 1:10){
		loc.all[(1 +  qtlNum*(i-1)):(qtlNum*i)] <- loc + loc.chr*(i - 1)
		}
	loc.all <- loc.all[order(loc.all)]
	new.eff.add <- vector("numeric", length(loc.all))
	if (qtlDist=="Norm"){ qtlEff <- rnorm(qtlNum, mean=0, sd=1)}
	if (qtlDist=="Geo") {
		a <- (qtlNum-1)/(qtlNum+1)
		k <- seq(1:qtlNum)
		qtlEff <- a^k
		}
	qtlID <- round(runif(n = qtlNum, min = 1, max = length(loc.all)))
	new.eff.add <- qtlEff
	genome <- hypredNewQTL(genome,  new.id.add = loc.all, new.eff.add = new.eff.add)
	return(list(genome=genome, qtlID=qtlID, qtlEff=qtlEff))
	}

traitGenArc2 <- function(qtlNum, qtlDist){
	genome <- hypredGenome(num.chr=10, len.chr=c(2.86, 1.83, 2.09, 1.89, 1.73, 1.38, 1.58, 1.60, 1.64, 1.36), num.snp.chr=500)
	qtlID <- sample(1:5000, qtlNum)
	if (qtlDist=="Norm"){ qtlEff <- rnorm(qtlNum, mean=0, sd=1)}
	if (qtlDist=="Geo") {
		a <- (qtlNum-1)/(qtlNum+1)
		k <- seq(1:qtlNum)
		qtlEff <- a^k
		}
	return(list(genome=genome, qtlID=qtlID, qtlEff=qtlEff))
	}
	
createDhPop <- function(traitGenome, N, lociNum){
	gametes <- hypredFounder(traitGenome, prob.snp = 0.5)
	parent1 <- gametes[1, ]
	parent2 <- gametes[2, ]
	DH <- matrix(nrow = N, ncol = lociNum)

	for (i in 1:N){
		DH[i, ] <- hypredRecombine(traitGenome, genomeA = parent1, genomeB = parent2, mutate=TRUE, mutation.rate.snp = 1*10^-6, mutation.rate.qtl = 1*10^-6, block=FALSE)
		}
	DH[which(DH==0)] <- -1
	return(DH)
	}
	
selRepMrksMapDist <- function(geno, map, mrkNum, chrBreakPts){
	#drop monomorphic markers from both training and validation genotype files
	one <- map[(chrBreakPts[1, 1]):(chrBreakPts[1, 2])]
	two <- map[chrBreakPts[2, 1]:chrBreakPts[2, 2]]
	three <- map[chrBreakPts[3, 1]:chrBreakPts[3, 2]]
	four <- map[chrBreakPts[4, 1]:chrBreakPts[4, 2]]
	five <- map[chrBreakPts[5, 1]:chrBreakPts[5, 2]]
	six <- map[chrBreakPts[6, 1]:chrBreakPts[6, 2]]
	seven <- map[chrBreakPts[7, 1]:chrBreakPts[7, 2]]
	eight <- map[chrBreakPts[8, 1]:chrBreakPts[8, 2]]
	nine <- map[chrBreakPts[9, 1]:chrBreakPts[9, 2]]
	ten <- map[chrBreakPts[10, 1]:chrBreakPts[10, 2]]
 	totMapDist <- max(one) + max(two) + max(three) + max(four) + max(five) + max(six) + max(seven) + max(eight) + max(nine) + max(ten)
	mapCum <- map
	two <- two + max(one)
	three <- three + max(two)	
	four <- four + max(three)
	five <- five + max(four)
	six <- six + max(five)
	seven <- seven + max(six)
	eight <- eight + max(seven)
	nine <- nine + max(eight)
	ten <- ten + max(nine)
	mapCum <- c(one, two, three, four, five, six, seven, eight, nine, ten)
	space <- totMapDist/mrkNum
	repMrkVec <- vector(length=mrkNum)
	for (i in 1:mrkNum){
		mrkBunch <- which(abs(mapCum - space*i)==min(abs(mapCum-space*i)))
		if (length(mrkBunch)>1) repMrk <- sample(mrkBunch, 1) else repMrk <- mrkBunch 
		repMrkVec[i] <- repMrk
		}
	return(repMrkVec)
	}	
	
	

	
#Currently, this function only phenotypes doubled haploids
#Currently, this function only phenotypes with a common G by E.
#At the end of this function, I partition the phenotype matrix and calculate the observed broad-sense heritability of entry means.
phenotype <- function(pop, qtlID, qtlEff, L, h2plot){
	N <- dim(pop)[1]
	Gvec <- pop[, qtlID]%*%qtlEff*2
	varE <- (var(Gvec)/h2plot) - var(Gvec)
	envEff <- rnorm(N*L, 1, sqrt(varE))
	envEffMat <- matrix(envEff, nrow=N, ncol=L)
	gEffMat <- Gvec%*%matrix(1, nrow=1, ncol=L)
	H = var(Gvec)/(var(Gvec) + var(envEff)/L)
	phenoMat <- gEffMat + envEffMat
	Pvec <- rowMeans(phenoMat)
	##Rearrange pheno matrix so variance components can be calculated 
	phenoMat2 <- matrix(NA, ncol=3, nrow=L*N)
	for (i in 1:L){
		phenoMat2[(1 +  N*(i-1)):(N*i), 3] <- as.vector(phenoMat[, i])
		phenoMat2[(1 +  N*(i-1)):(N*i), 2] <- i
		phenoMat2[(1 +  N*(i-1)):(N*i), 1] <- seq(1:N)
		}
	phenoMat2 <- as.data.frame(phenoMat2)
	# colnames(phenoMat2) <- c("Entry", "Env", "Pheno")
	# if (L>1) model <- lmer(Pheno ~ as.factor(Env) + (1|Entry), na.action=na.omit, data=phenoMat2)
	# #Genetic variance
	# if (L>1) varG <- as.numeric(attributes(summary(model))$REmat[1, 3])
	# if (L>1) varE <- as.numeric(attributes(summary(model))$REmat[2, 3])
	# if (L>1) Hhat <- varG/(varG + (varE/L)) else Hhat = h2plot
	Hhat = cor(Pvec, Gvec)*sqrt(var(Gvec)/var(Pvec))
	return(list(Pvec=Pvec, Gvec=Gvec, Hhat=Hhat, H=H))
	#return(results)
	}
	
##Possible selection methods include phenoOnly, pheno+mrk, or markerOnly
#Always select to 10
select <- function(pheno=NULL, geno, gebv=NULL, qtlID=NULL, mrkID=NULL, qtlEff, method, mrkEff=NULL, H2=NULL, selNum=10, numPheno=NULL){
	if (method=="phenoOnly"){
		ndx <- order(pheno, decreasing=TRUE)
		selects <- geno[ndx, ][1:selNum, ]
		tbv <- geno[, qtlID]%*%qtlEff
		b_p=NULL; b_m=NULL; p=NULL; gebv=NULL; acc=NULL
		}
	if (method=="markerOnly"){
		gebv <- geno[, mrkID]%*%mrkEff
		ndx <- order(gebv, decreasing=TRUE)
		selects <- geno[ndx, ][1:selNum, ]
		b_p=NULL; b_m=NULL; p=NULL
		tbv <- geno[, qtlID]%*%qtlEff
		acc = cor(tbv, gebv)
		}
	if (method=="pheno+mrk"){
		gebv <- geno[, mrkID]%*%mrkEff
		tbv <- geno[, qtlID]%*%qtlEff
		p = as.numeric(cor(pheno, gebv)^2)
		b_p = (H2-p)/(1-p)
		b_m = (1-H2)/(1-p)
		if (p < H2) I = as.matrix(pheno)*matrix(b_p, nrow=length(pheno), ncol=1) + gebv*matrix(b_m, nrow=length(gebv), ncol=1) else I = gebv
		if (numPheno!=length(I)) I[(numPheno+1):length(I)] <- gebv[(numPheno+1):length(I)]
		ndx <- order(I, decreasing=TRUE)
		selects <- geno[ndx, ][1:selNum, ]
		acc = cor(tbv, gebv)
		}
	
	return(list(selectsIndex=ndx, selectsGeno=selects, b_p=b_p, b_m=b_m, p=p, acc=acc, gebv=gebv, tbv=tbv))
	}

#This function mates the DHs in particular order: 1 x 2, 2 x 3, 3 x 4, 4 x 5, etc.
#Object selectsGeno is a matrix of marker scores with selected DHs only. They are ordered by their performance, with the best DH first.
createF1s <- function(selectsGeno){
	numSel <- dim(selectsGeno)[1]
	f1Mat <- matrix(NA, nrow=2*numSel, ncol=dim(selectsGeno)[2])
	ctr <- 1
	for (i in 1:(numSel-1)){
		f1Mat[ctr, ] <- selectsGeno[i, ]
		f1Mat[ctr+1, ] <- selectsGeno[i+1, ]
		ctr <- ctr + 2
		}
	f1Mat[numSel*2-1, ] <- selectsGeno[numSel, ]
	f1Mat[numSel*2, ] <- selectsGeno[1, ]
	return(f1Mat)
	}

##Double haploids to prepare for recombination
doubleHaps <- function(hapGenoMat){
	N = dim(hapGenoMat)[1]
	dhGenoMat <- matrix(NA, nrow=2*dim(hapGenoMat)[1], ncol=dim(hapGenoMat)[2])
	j = 1
	for (i in 1:(N)){
		dhGenoMat[j, ] <- hapGenoMat[i, ]
		j = j + 1
		dhGenoMat[j, ] <- hapGenoMat[i, ]
		j = j+1
		}
	return(dhGenoMat)
	}
	
##Follow example code for random mating matrix of DHs
#N2 is the number of progenies generated from the random mating
#geno holds the marker data on the individuals to be random mated
#One cross is made per pair of plants (i.e., if 10 plants selected, then 5 crosses are made). The number of progeny derived per cross is N2/#crosses.
randomMate <- function(traitGenome, geno, N2){
	N1 = dim(geno)[1]/2
	random.mate.pop <- matrix(NA, nrow=N2*2, ncol=dim(geno)[2])
	for (i in 1:(N2/N1)){
		gameteIndex1 <- (i-1)*N1*2+1
		gameteIndex2 <- (i-1)*N1*2+2
		#geno <- geno[sample(1:(N1*2)), ]
		progGamNdx1 = 1
		progGamNdx2 = 2
		progGamNdx3 = 3
		progGamNdx4 = 4
		for (j in 1:N1){
			# gamete 1
			random.mate.pop[gameteIndex1, ] <- hypredRecombine(traitGenome, genomeA = geno[progGamNdx1, ], genomeB = geno[progGamNdx2, ], mutate=TRUE, mutation.rate.snp = 10^-6, mutation.rate.qtl = 10^-6, block=FALSE)
			# gamete 2
			random.mate.pop[gameteIndex2, ] <- hypredRecombine(traitGenome, genomeA = geno[progGamNdx3, ], genomeB = geno[progGamNdx4, ], mutate=TRUE, mutation.rate.snp = 10^-6, mutation.rate.qtl = 10^-6, block=FALSE)
		
			##increment to next individual
			gameteIndex1 = gameteIndex1 + 2
			gameteIndex2 = gameteIndex2 + 2
			progGamNdx1 <- progGamNdx1 + 2
			progGamNdx2 <- progGamNdx2 + 2
			}
		}
	return(random.mate.pop)
	}

randomMate2 <- function(traitGenome, geno, N2){
	N1 = dim(geno)[1]/2
	random.mate.pop <- matrix(NA, nrow=N2*2+100, ncol=dim(geno)[2])
	for (i in 1:ceiling(2*N2/N1)){
		gameteIndex1 <- (i-1)*N1+1
		gameteIndex2 <- (i-1)*N1+2
		geno <- geno[sample(1:(N1*2)), ]
		progGamNdx1 = 1
		progGamNdx2 = 2
		progGamNdx3 = 3
		progGamNdx4 = 4
		for (j in 1:ceiling((N1/2))){
			# gamete 1
			random.mate.pop[gameteIndex1, ] <- hypredRecombine(traitGenome, genomeA = geno[progGamNdx1, ], genomeB = geno[progGamNdx2, ], mutate=TRUE, mutation.rate.snp = 10^-6, mutation.rate.qtl = 10^-6, block=FALSE)
			# gamete 2
			random.mate.pop[gameteIndex2, ] <- hypredRecombine(traitGenome, genomeA = geno[progGamNdx3, ], genomeB = geno[progGamNdx4, ], mutate=TRUE, mutation.rate.snp = 10^-6, mutation.rate.qtl = 10^-6, block=FALSE)
		
			##increment to next individual
			gameteIndex1 = gameteIndex1 + 2
			gameteIndex2 = gameteIndex2 + 2
			progGamNdx1 <- progGamNdx1 + 2
			progGamNdx2 <- progGamNdx2 + 2
			progGamNdx3 <- progGamNdx3 + 2
			progGamNdx4 <- progGamNdx4 + 2
			}
		}
	random.mate.pop <- random.mate.pop[1:(N2*2), ]
	return(random.mate.pop)
	}
	
	
##Go from matrix containing a row for each haplotype, to a single row for each individual.
compressGametes <- function(geno){
	genoNew <- matrix(NA, nrow=dim(geno)[1]/2, ncol=dim(geno)[2])
	ndx1 = 1
	ndx2 = 2
	for (i in 1:dim(genoNew)[1]){
		genoNew[i, ] <- colMeans(geno[ndx1:ndx2, ])
		ndx1 = ndx1+2
		ndx2 = ndx2+2
		}
	return(genoNew)
	}
			

#Method: Simulate N DH lines and trait controlled by x QTL with effects distributed either normally or calculated with a geometric series.
			
#qtlDist either Norm or Geo. numDH = number of DH lines to phenotype and genotype to start breeding program. locNum = number of locations at which to phenotype each DH. h2plot = broad-sense h2 of trait measurements on plot basis. selMethodC0 = method to use to select DH progenies for first round of recombination. This is either phenoOnly, pheno+mrk, or markerOnly. progNum = number of progeny to derive each cycle of marker-based selection			
			
breedingCycle <- function(qtlNum, qtlDist, numDH, locNum, h2plot, selMethodC0, progNum, selNum, rmType, dhSelNum, F){
	numPheno <- round(F*numDH)
	traitGenome <- traitGenArc2(qtlNum=qtlNum, qtlDist=qtlDist)
	
	##Create DH population
	dhPop <- createDhPop(traitGenome=traitGenome$genome, N=numDH + 500, lociNum=5000)

	##Pull out subset of loci for markers
	map <- as.vector(attributes(traitGenome$genome)[4][1])
	map <- as.numeric(map[[1]])
	mrkID <- selRepMrksMapDist(geno=dhPop[1:numDH, ], map=map, mrkNum=200, chrBreakPts=as.matrix(attributes(traitGenome$genome)[[7]]))
		
	##Phenotype the population
	phenoC0 <- phenotype(pop=dhPop, qtlID=traitGenome$qtlID, qtlEff=traitGenome$qtlEff, L=locNum, h2plot=h2plot)
	
	##Train a model
	#Include only selected markers
	mrkEff <- mixed.solve(y=phenoC0$Pvec[1:numPheno], Z=dhPop[1:numPheno, mrkID])
		
	##Select 10 best progenies
	C0_sel <- select(pheno=phenoC0$Pvec[1:numDH], geno=dhPop[1:numDH, ], qtlEff=traitGenome$qtlEff, mrkID=mrkID, qtlID=traitGenome$qtlID, method=selMethodC0, mrkEff=mrkEff$u, H2=phenoC0$Hhat, selNum=dhSelNum, numPheno=numPheno)
	gebvNonPheno <- as.matrix(dhPop[(numDH+1):(numDH+500), mrkID])%*%mrkEff$u
	accC0nonPheno <- cor(phenoC0$Gvec[(numDH+1):(numDH+500)], gebvNonPheno)
	if (selMethodC0!="phenoOnly") accC0Pheno <- cor(phenoC0$Gvec[1:numPheno], C0_sel$gebv[1:numPheno]) else accC0Pheno = sqrt(phenoC0$Hhat)

	##Create F1s from selected DHs. Just use sample function to create random array of paired gametes (20 rows for 20 gametes -> 10 F1s)
	C0_F1 <- createF1s(C0_sel$selectsGeno)		
			
	##Recombine the F1s
	if (rmType=="complete") C1 <- randomMate2(traitGenome=traitGenome$genome, geno=C0_F1, N2=progNum) else C1 <- randomMate(traitGenome=traitGenome$genome, geno=C0_F1, N2=progNum)

	##Go from matrix containing a row for each haplotype, to a single row for each individual.
	C1new <- compressGametes(C1)

	##Select 10 best progenies
	C1_sel <- select(geno=C1new, mrkID=mrkID, qtlEff=traitGenome$qtlEff, qtlID=traitGenome$qtlID, method='markerOnly', mrkEff=mrkEff$u, selNum=selNum)
	phenoC1 <- phenotype(pop=C1new, qtlID=traitGenome$qtlID, qtlEff=traitGenome$qtlEff, L=locNum, h2plot=h2plot)

	##Recombine
	ndx <- c(C1_sel$selectsIndex[1:selNum]*2, C1_sel$selectsIndex[1:selNum]*2-1) 
	ndx <- ndx[order(ndx)]
	C1_selGeno <- C1[ndx, ]

	##Perform same for C2
	if (rmType=="complete") C2 <- randomMate2(traitGenome=traitGenome$genome, geno=C1_selGeno, N2=progNum)else C2 <- randomMate(traitGenome=traitGenome$genome, geno=C1_selGeno, N2=progNum)
	
	C2new <- compressGametes(C2)
	C2_sel <- select(geno=C2new, mrkID=mrkID, qtlEff=traitGenome$qtlEff, qtlID=traitGenome$qtlID, method='markerOnly', mrkEff=mrkEff$u, selNum=selNum)
	phenoC2 <- phenotype(pop=C2new, qtlID=traitGenome$qtlID, qtlEff=traitGenome$qtlEff, L=locNum, h2plot=h2plot)
	ndx <- c(C2_sel$selectsIndex[1:selNum]*2, C2_sel$selectsIndex[1:selNum]*2-1) 
	ndx <- ndx[order(ndx)]
	C2_selGeno <- C2[ndx, ]

	##Finally, recombine C2 progenies
	if (rmType=="complete") C3 <- randomMate2(traitGenome=traitGenome$genome, geno=C2_selGeno, N2=progNum)else C3 <- randomMate(traitGenome=traitGenome$genome, geno=C2_selGeno, N2=progNum)
	
	C3new <- compressGametes(C3)
	C3_sel <- select(geno=C3new, mrkID=mrkID, qtlEff=traitGenome$qtlEff, qtlID=traitGenome$qtlID, method='markerOnly', mrkEff=mrkEff$u, selNum=selNum)
	phenoC3 <- phenotype(pop=C3new, qtlID=traitGenome$qtlID, qtlEff=traitGenome$qtlEff, L=locNum, h2plot=h2plot)
	gainC0_C1 <- mean(phenoC1$Gvec) - mean(phenoC0$Gvec)
	gainC1_C2 <- mean(phenoC2$Gvec) - mean(phenoC1$Gvec)
	gainC2_C3 <- mean(phenoC3$Gvec) - mean(phenoC2$Gvec)
	totalGain <- mean(phenoC3$Gvec) - mean(phenoC0$Gvec)
	result <- c(numDH, numPheno, locNum, phenoC0$Hhat, accC0Pheno, accC0nonPheno, C1_sel$acc, C2_sel$acc, C3_sel$acc, mean(phenoC3$Gvec), mean(phenoC2$Gvec), mean(phenoC1$Gvec), mean(phenoC0$Gvec), var(phenoC0$Gvec), var(phenoC1$Gvec), var(phenoC2$Gvec), var(phenoC3$Gvec), gainC0_C1, gainC1_C2, gainC2_C3, totalGain)
	return(result)
	}
			
			
##Simulate 3 cycles of breeding, but rather than select each cycle and narrow V_G, randomly mate large number of maintain V_G.
##estMethod can either be "RR-BLUP" or "OLS"

breedingCycleRandMate <- function(qtlNum, qtlDist, numDH, locNum, h2plot, estMethod, cycNum){
	accVec <- vector(length = 1 + cycNum)
	gMeanVec <- vector(length = 1 + cycNum)
	gVarVec <- vector(length = 1 + cycNum)
	
	traitGenome <- traitGenArc2(qtlNum=qtlNum, qtlDist=qtlDist)
	
	##Create DH population
	dhPop <- createDhPop(traitGenome=traitGenome$genome, N=numDH + 500, lociNum=5000)

	##Pull out subset of loci for markers
	map <- as.vector(attributes(traitGenome$genome)[4][1])
	map <- as.numeric(map[[1]])
	mrkID <- selRepMrksMapDist(geno=dhPop[1:numDH, ], map=map, mrkNum=200, chrBreakPts=as.matrix(attributes(traitGenome$genome)[[7]]))
		
	##Phenotype the population
	phenoC0 <- phenotype(pop=dhPop, qtlID=traitGenome$qtlID, qtlEff=traitGenome$qtlEff, L=locNum, h2plot=h2plot)
	gMeanVec[1] <- mean(phenoC0$Gvec[1:numDH])
	gVarVec[1] <- var(phenoC0$Gvec[1:numDH])
	
	##Train a model 
	#Include only selected markers
	if (estMethod=="RR-BLUP") mrkEff <- mixed.solve(y=phenoC0$Pvec[1:numDH], Z=dhPop[1:numDH, mrkID])$u 
	if (estMethod=="OLS") mrkEff <-  selectModel(pheno=phenoC0$Pvec[1:numDH], q1=matrix(1, nrow=numDH, ncol=1), geno=as.data.frame(dhPop[1:numDH, mrkID]), p.in = 0.2, p.out = 0.2, verbose = F, max.rep = 1000)
	if (estMethod=="bayesCpi") mrkEff <- bayesCpiPredict(genoTrain=as.matrix(dhPop[1:numDH, mrkID]), phenoTrain=phenoC0$Pvec[1:numDH], fixedEffects=matrix(1, nrow=numDH, ncol=1))
	Int <- rep(1, numDH)
	dhPopnew_mrk <- as.data.frame(dhPop[1:numDH, mrkID])
	if (estMethod=="OLS") coeff <- match(names(mrkEff$coefficients)[-1], colnames(dhPopnew_mrk))
	if (estMethod=="RR-BLUP" | estMethod=="bayesCpi") predsC0 <- dhPop[(numDH+1):(numDH+500), mrkID]%*%mrkEff 
	if (estMethod=="OLS") predsC0 <- as.matrix(dhPopnew_mrk[(numDH+1):(numDH+500), coeff])%*%mrkEff$coefficients[-1]
	accVec[1] <- cor(predsC0, phenoC0$Gvec[(numDH+1):(numDH+500)])

	##Create F1s from selected DHs. Just use sample function to create random array of paired gametes (20 rows for 20 gametes -> 10 F1s)
	C0_F1 <- dhPop[sample(x=1:(numDH+500), size=2000, replace=TRUE), ]
	C0_F1new <- compressGametes(C0_F1)
	phenoC0F1 <- phenotype(pop=C0_F1new, qtlID=traitGenome$qtlID, qtlEff=traitGenome$qtlEff, L=locNum, h2plot=h2plot)
			
	geno.names <- colnames(as.data.frame(dhPop[, mrkID]))
	
	##Recombine through kth cycle
	newPop <- C0_F1
	for (k in 1:cycNum){
		newPop <- randomMate2(traitGenome=traitGenome$genome, geno=newPop, N2=1000)
		newPop1n <- compressGametes(newPop)
		#colnames(C1new[, mrkID]) <- geno.names
		phenoPop <- phenotype(pop=newPop1n, qtlID=traitGenome$qtlID, qtlEff=traitGenome$qtlEff, L=locNum, h2plot=h2plot)
		newPop1n_mrk <- as.data.frame(newPop[, mrkID])
		if (estMethod=="OLS") coeff <- match(names(mrkEff$coefficients)[-1], colnames(newPop1n_mrk))
		if (estMethod=="RR-BLUP" | estMethod=="bayesCpi") preds <- newPop1n[, mrkID]%*%mrkEff
		if (estMethod=="OLS") preds <- as.matrix(newPop1n[, coeff])%*%mrkEff$coefficients[-1]
		accVec[k+1] <- cor(preds, phenoPop$Gvec)
		gMeanVec[k+1] <- mean(phenoPop$Gvec)
		gVarVec[k+1] <- var(phenoPop$Gvec)
		}
	return(list(numDH=numDH, locNum=locNum, accVec=accVec, gMeanVec=gMeanVec, gVarVec=gVarVec))
	}			
			
			
### Function for model selection ### From Elliot, originally from Hiro
selectModel <- function(pheno, q1, geno, p.in = 0.20, p.out = 0.20, verbose = F, max.rep = 1000) {
	if(p.out < p.in) {
		print("p.in should be equal to or smaller than p.out!") # This is not a bug, but the description was wrong. So, I corrected it.
		return(NA)
	}
	
	if (dim(q1)[2]<2) colnames(q1) <- c("Int")
	q.names <- colnames(q1)
	geno.names <- colnames(geno)
	
	data <- cbind(pheno, q1, geno)
	colnames(data)[1] <- "y"
	
	eq.min <- as.formula(paste("y ~ ", paste(q.names, collapse = "+"), "- 1"))
	eq.full <- as.formula(paste("y ~ ", paste(c(q.names, geno.names), collapse = "+"), "- 1"))

	model0 <- lm(eq.min, data = data)
	
	nomore.forward <- F
	nomore.backward <- F
	
	for(i in 1:max.rep) {

		#forward selection
		res <- add1(model0, scope = eq.full, test = "F")
		if(min(res$P, na.rm = T) > p.in) {
			nomore.forward <- T
		} else {
			model0 <- update(model0, as.formula(paste("~ . +", rownames(res)[which.min(res$P)], sep = "")))
		}
		
		#backward selection		
		#remove unsignificant variables until all the variables become significant
		for(j in 1:max.rep) {
			scope <- update.formula(formula(model0), paste("~ . - ", paste(c(q.names), collapse = "-"), sep = ""))
			res <- drop1(model0, scope = scope, test = "F")
			if(verbose)
				print(res)
			if(max(res$P, na.rm = T) > p.out) {
				model0 <- update(model0, as.formula(paste("~ . -", rownames(res)[which.max(res$P)], sep = "")))
			} else {
				nomore.backward <- T
				break
			}
		}
				
		if(nomore.forward & nomore.backward) {
			break
		}
		
		print(formula(model0))
		
	}
	return(model0)
}

			
effLociNum <- function(qtlNum, qtlDist, numDH){
	traitGenome <- traitGenArc2(qtlNum=qtlNum, qtlDist=qtlDist)
	
	##Create DH population
	dhPop <- createDhPop(traitGenome=traitGenome$genome, N=numDH, lociNum=5000)

	##Pull out subset of loci for markers
	map <- as.vector(attributes(traitGenome$genome)[4][1])
	map <- as.numeric(map[[1]])
	mrkID <- selRepMrksMapDist(geno=dhPop, map=map, mrkNum=200, chrBreakPts=as.matrix(attributes(traitGenome$genome)[[7]]))
		
	##Phenotype the population
	genValC0 <- phenotype(pop=dhPop, qtlID=traitGenome$qtlID, qtlEff=traitGenome$qtlEff, L=1, h2plot=0.2)$Gvec
	minGvec <- min(genValC0) - mean(genValC0)
	maxGvec <- max(genValC0) - mean(genValC0)
	varGvec <- var(genValC0)
	if (abs(minGvec)>abs(maxGvec)) le = minGvec^2/varGvec else le = maxGvec^2/varGvec
	return(list(le=le, dhPop=dhPop))
	}

##Perform cross-validation on DH population
crossValidDh <- function(qtlNum, qtlDist, numDH, locNum, h2plot, estMethod, cloneNum=NULL){
	traitGenome <- traitGenArc2(qtlNum=qtlNum, qtlDist=qtlDist)
	
	##Create DH population
	totNum <- numDH+500
	dhPop <- createDhPop(traitGenome=traitGenome$genome, N=totNum, lociNum=5000)
	dhPopTrain <- dhPop[1:numDH, ]
	dhPopTest <- dhPop[(numDH+1):totNum, ]

	##Pull out subset of loci for markers
	map <- as.vector(attributes(traitGenome$genome)[4][1])
	map <- as.numeric(map[[1]])
	mrkID <- selRepMrksMapDist(geno=dhPop, map=map, mrkNum=200, chrBreakPts=as.matrix(attributes(traitGenome$genome)[[7]]))
		
	##Phenotype the population
	phenoTrain <- phenotype(pop=dhPopTrain, qtlID=traitGenome$qtlID, qtlEff=traitGenome$qtlEff, L=locNum, h2plot=h2plot)
	phenoTest <- phenotype(pop=dhPopTest, qtlID=traitGenome$qtlID, qtlEff=traitGenome$qtlEff, L=locNum, h2plot=h2plot)
	
	##Train a model 
	#Include only selected markers
	if (estMethod=="RR-BLUP") mrkEff <- mixed.solve(y=phenoTrain$Pvec, Z=dhPopTrain[, mrkID]) 
	if (estMethod=="OLS") mrkEff <-  selectModel(pheno=phenoTrain$Pvec, q1=matrix(1, nrow=length(phenoTrain$Pvec), ncol=1), geno=as.data.frame(dhPopTrain[, mrkID]), p.in = 0.20, p.out = 0.20, verbose = F, max.rep = 1000)
	Int <- rep(1, numDH)
	dhPopnew_mrk <- as.data.frame(dhPopTest[, mrkID])
	if (estMethod=="OLS") coeff <- match(names(mrkEff$coefficients)[-1], colnames(dhPopnew_mrk))
	if (estMethod=="emBayesB") mrkEff <- predictEmBayesB(y=phenoTrain$Pvec, geno=dhPopTrain[, mrkID], tbv=phenoTrain$Gvec, h2=phenoTrain$H, cloneNum=cloneNum)
	if (estMethod=="bayesCpi") mrkEff <- bayesCpiPredict(genoTest=as.matrix(dhPopTest[, mrkID]), genoTrain=as.matrix(dhPopTrain[, mrkID]), phenoTest=phenoTest$Pvec, phenoTrain=phenoTrain$Pvec, h2=1, fixedEffects=matrix(1, nrow=length(phenoTrain$Pvec), ncol=1))
	
	if (estMethod=="RR-BLUP") preds <- dhPopTest[, mrkID]%*%mrkEff$u 
	if (estMethod=="OLS") preds <- as.matrix(dhPopnew_mrk[, coeff])%*%mrkEff$coefficients[-1]
	if (estMethod=="emBayesB" | estMethod=="bayesCpi") preds <- dhPopTest[, mrkID]%*%mrkEff 
	acc <- cor(preds, phenoTest$Gvec)
	return(acc)
	}

	
bayesCpiPredict <- function(genoTest, genoTrain, phenoTest, phenoTrain, h2, fixedEffects, stdErr=FALSE){
	source('Path to BayesCpi analysis')
	#calculate marker effects
	mrkEff <- predictUsingBayesCPi(phenoVal=phenoTrain, genoMat=genoTrain, fixedEffects=fixedEffects, nIter=3000, burnIn=1000)$markerEffects
	return(mrkEff)
	}
