# Supplementary material for: Resource Allocation for Maximizing Prediction Accuracy and Genetic Gain of Genomic Selection in Plant Breeding: A Simulation Experiment
Source: G3 (Bethesda). 2013 Mar 1;3(3):481–91. doi: 10.1534/g3.112.004911 (PMC3583455; doi:10.1534/g3.112.004911)
Supplement: Supporting Information [file supp_3.3.481_FileS2.R]

# # arguments <- commandArgs(trailingOnly = TRUE)
# # if (length(arguments) > 0) numDH <- arguments[1]
# # if (length(arguments) > 1) L <- arguments[2]


# ######################################################################
# ########### Run whole program in loops to test parameters ############
# #######################################################################
# ##Call in functions to cycle through in silico breeding program
source('/Path to simulation functions/simulationFunctions_Man.r')
arguments <- commandArgs(trailingOnly = TRUE)
if (length(arguments) > 0) C <- as.numeric(arguments[1])
if (length(arguments) > 1) B <- as.numeric(arguments[2])
if (length(arguments) > 2) F <- as.numeric(arguments[3])
if (length(arguments) > 3) S <- arguments[4]

rVec <- seq(1:4)
numDH <- round(B/(C + F*rVec))
resultSummaryMean <- matrix(NA, nrow=4, ncol=22)
resultSummarySd <- matrix(NA, nrow=4, ncol=22)
numIter=500
h2plot=0.20
selMethodC0 <- "phenoOnly"

for (i in 1:4){
	resultMat <- matrix(NA, nrow=numIter, ncol=21)
	cNames <- c("Num DH", "Num DH Pheno", "r", "H", "acc of phenotyped DHs", "acc of non-phenotyped DHs", "accC1", "accC2", "accC3", "meanC3", "meanC2", "meanC1", "meanC0", "varG_C0", "varG_C1", "varG_C2", "varG_C3", "GainC0_C1", "GainC0_C2", "GainC0_C3", "Total Gain", "numNA")
	if (S=="Num") dhSelNum=10 else dhSelNum=numDH[i]*0.10
	for (j in 1:numIter){
		try(resultMat[j, ] <- breedingCycle(qtlNum=100, qtlDist="Geo", numDH=numDH[i], locNum=rVec[i], h2plot=h2plot, selMethodC0=selMethodC0, progNum=200, selNum=20, rmType="complete", dhSelNum=dhSelNum, F=F))
		}

	colnames(resultSummaryMean) <- cNames
	colnames(resultSummarySd) <- cNames
	numNA <- length(which(is.na(resultMat[, 5])))

	resultSummaryMean[i, 1:21] <- colMeans(resultMat, na.rm=TRUE)
	resultSummarySd[i, 1:21] <- apply(resultMat, 2, sd, na.rm=TRUE)
	resultSummaryMean[i, 22] <- numNA
	resultSummarySd[i, 22] <- numNA
	write.csv(resultSummaryMean, paste("/Path to output folder", B, "_", C, "_", F, "_main", S, ".csv", sep=""))
	write.csv(resultSummarySd, paste("/Path to output folder", B, "_", C, "_", F, "_main", S, ".csv", sep=""))

	}


# ##############################################################
# ####### Run breeding cycle with random mating only ###########
# ##############################################################
##I've altered this to do k cycles. Interested in change in accuracy over time.
arguments <- commandArgs(trailingOnly = TRUE)
if (length(arguments) > 0) B <- as.numeric(arguments[1])
if (length(arguments) > 1) C <- as.numeric(arguments[2])
if (length(arguments) > 2) h2 <- as.numeric(arguments[3])
if (length(arguments) > 3) estMethod <- arguments[4]

source('/Path to simulation functions/simulationFunctions_Man.r')

cycNum <- 3
numIter <- 200

if (C==0 & B==500) numDH <- c(500, 250, 167, 125)
if (C==0.5 & B==500) numDH <- c(333, 200, 143, 111)
if (C==1 & B==500) numDH <- c(250, 167, 125, 100)
if (C==0 & B==250) numDH <- c(250, 125, 83, 63)
if (C==0.5 & B==250) numDH <- c(167, 100, 71, 56)
if (C==1 & B==250) numDH <- c(125, 83, 63, 50)
if (C==0 & B==250) label <- c('250:one', '125:two', '83:three', '63:four')
if (C==0.5 & B==250) label <- c('167:one', '100:two', '71:three', '56:four')
if (C==1 & B==250) label <- c('125:one', '83:two', '63:three', '50:four')
if (C==0 & B==500) label <- c('500:one', '250:two', '167:three', '125:four')
if (C==0.5 & B==500) label <- c('333:one', '200:two', '143:three', '111:four')
if (C==1 & B==500) label <- c('250:one', '167:two', '125:three', '100:four')

rVec <- seq(1:4)

for (i in 1:4){
	accMat <- matrix(NA, nrow=cycNum + 1, ncol=numIter)
	gMeanMat <- matrix(NA, , nrow=cycNum + 1, ncol=numIter)
	gVarMat <- matrix(NA, , nrow=cycNum + 1, ncol=numIter)
	
	for (j in 1:numIter){
		result <- try(breedingCycleRandMate(qtlNum=100, qtlDist="Geo", numDH=numDH[i], locNum=rVec[i], h2plot=h2, estMethod=estMethod, cycNum=cycNum))
		accMat[, j] <- result[[3]]
		gMeanMat[, j] <- result[[4]]
		gVarMat[, j] <- result[[5]]
		}

	resultSummary <- matrix(NA, nrow=cycNum + 1, ncol=9)
	resultSummary[, 1] <- estMethod
	resultSummary[, 2] <- label[i]
	resultSummary[, 3] <- seq(from=0, to=cycNum, by=1)
	resultSummary[, 4] <- rowMeans(accMat)
	resultSummary[, 5] <- rowMeans(gMeanMat)
	resultSummary[, 6] <- rowMeans(gVarMat)
	resultSummary[, 7] <- apply(accMat, 1, sd)
	resultSummary[, 8] <- apply(gMeanMat, 1, sd)
	resultSummary[, 9] <- apply(gVarMat, 1, sd)
	
	colnames(resultSummary) <- c("Model", "N:r", "Cycle", "rA", "Pop Mean", "VarG", "rA_SD", "Pop Mean_SD", "VarG_SD")

	write.csv(resultSummary, paste("/Path to output folder/", B, "_", C, "_", estMethod, "_", h2, "_", numDH[i], "_", rVec[i], ".csv", sep=""))
	}


##########################################
#### Run cross validation ###############
##########################################
setwd('')
source('/Path to simulation functions/simulationFunctions_Man.r')
arguments <- commandArgs(trailingOnly = TRUE)
if (length(arguments) > 0) B <- as.numeric(arguments[1])
if (length(arguments) > 1) C <- as.numeric(arguments[2])
if (length(arguments) > 2) h2 <- as.numeric(arguments[3])
if (length(arguments) > 3) estMethod <- arguments[4]

if (C==0 & B==500) numDH <- c(500, 250, 167, 125)
if (C==0.5 & B==500) numDH <- c(333, 200, 143, 111)
if (C==1 & B==500) numDH <- c(250, 167, 125, 100)
if (C==0 & B==250) numDH <- c(250, 125, 83, 63)
if (C==0.5 & B==250) numDH <- c(167, 100, 71, 56)
if (C==1 & B==250) numDH <- c(125, 83, 63, 50)

rVec <- seq(1:4)

numIter <- 200
resultVec <- vector(length=numIter)
resultSummary <- matrix(nrow=length(numDH), ncol=4)

for (i in 1:length(numDH)){
	for (j in 1:numIter){
		resultVec[j] <- crossValidDh(qtlNum=100, qtlDist="Geo", numDH=numDH[i], locNum=rVec[i], h2plot=h2, estMethod=estMethod, cloneNum=NULL)
		}
	resultSummary[i, 1] <- numDH[i]
	resultSummary[i, 2] <- rVec[i]
	resultSummary[i, 3] <- mean(resultVec)
	resultSummary[i, 4] <- sd(resultVec)
	colnames(resultSummary) <- c("N", "r", "Acc", "SD")
	write.csv(resultSummary, paste("/Path to output folder_", h2, "_", B, "_", C, "_", estMethod, ".csv", sep=""))
	}

	
